# Supplementary material for: Impact of Ostomy on Quality of Life in Patients with Colorectal Cancer: A Systematic Review and Meta-Analysis
Source: Healthcare (Basel). 2026 Feb 10;14(4):444. doi: 10.3390/healthcare14040444 (PMC12941021; doi:10.3390/healthcare14040444)
Supplement: Supplementary file 1 [file healthcare-14-00444-s001.zip]

Archive with 4 entries (4 files):
- Supplementary eTable1.pdf
- Supplementary eTable2.pdf
- Supplementary eTable3.pdf
- Supplementary Method S1.pdf
